# Supplementary material for: Effect of BALF-based mNGS on clinical outcomes of immunocompromised subjects with opportunistic pulmonary infections: a multicenter propensity score-matched study
Source: Front Cell Infect Microbiol. 2026 Jan 7;15:1724935. doi: 10.3389/fcimb.2025.1724935 (PMC12819590; doi:10.3389/fcimb.2025.1724935)
Supplement: Supplementary file 1 [file Table1.xlsx]

## Sheet: Table S1
Table S1. Detailed Pathogen Profile in the mNGS Cohort before PSM (n=110).
Patient ID	mNGS-Detected Microorganisms	CMT Result
P001	CMV	CMV
	Acinetobacter baumannii	Acinetobacter baumannii
P002	Pseudomonas aeruginosa	Acinetobacter baumannii
	Enterococcus faecalis
	Acinetobacter baumannii
	Stenotrophomonas maltophilia
	CMV
	HSV
	EBV
	Mycobacterium tuberculosis
P003	Pseudofilamentous yeast
	Candida
	Cryptococcus
	Cryptococcus neoformans
	Cyclovirus
	HSV
P004	Pneumocystis jirovecii
	Polyomavirus
	Cyclovirus
P005	Aspergillus
	Candida
	HSV
P006	Aspergillus
	Candida
	CMV
P007	Pneumocystis jirovecii
	Cyclovirus
P008	Pneumocystis jirovecii	Streptococcus grasshopper
	CMV
P009	Legionella	Burkholderia cepacia
P010	Enterococcus faecalis	Acinetobacter baumannii
	Haemophilus influenzae
	Legionella
	Candida
	Pneumocystis jirovecii
	HSV-7
	HSV-4
	HSV-5
P011	Pseudomonas aeruginosa	Candida
	Candida
	Pneumocystis jirovecii
	EBV
	HSV-1
P012	Haemophilus influenzae	Pseudomonas aeruginosa
	Pseudomonas aeruginosa	CMV
	streptococcus constellatus
	Cyclovirus
	CMV
P013	Klebsiella pneumoniae	Klebsiella pneumoniae
	Candida
P014	Acinetobacter baumannii
	Pneumocystis jirovecii
P015	Pneumocystis jirovecii
P016	Nocardia
	Cryptococcus
P017	Corynebacterium striatum
	Burkholderia cepacia
	Enterococcus faecalis
	Klebsiella pneumoniae
	Candida
	CMV
P018	Pneumocystis jirovecii	Candida
P019	Streptococcus angina	Klebsiella pneumoniae
	Klebsiella pneumoniae
	Pseudomonas syringae
P020	Staphylococcus aureus
	Pneumocystis jirovecii
P021	Pseudomonas aeruginosa	Pseudomonas aeruginosa
	Corynebacterium striatum	Candida
	Klebsiella pneumoniae
P022	Aspergillus	Aspergillus
	Candida
P023	Acinetobacter baumannii
	CMV
	Cyclovirus
	Enterococcus faecalis
P024	Aspergillus	Aspergillus
P025	SARS-CoV-2
P026	CMV
	Cyclovirus
P027	Candida	Candida
P028
	Yersinia pestis	Candida
	Acinetobacter baumannii
	Saccharomyces cerevisiae
P029	CMV
P030	CMV
P031	Pneumocystis jirovecii
P032	EBV	Candida
	HSV
	Pneumocystis jirovecii
	Candida
P033	Enterococcus faecalis	Klebsiella pneumoniae
	Streptococcus pneumoniae
	SARS-CoV-2
P034	Staphylococcus aureus
	Pseudomonas aeruginosa
	Escherichia coli
P035	Acinetobacter baumannii	Pseudomonas aeruginosa
	Pseudomonas aeruginosa	CMV
	Pneumocystis jirovecii
	Aspergillus
	EBV
	CMV
	Influenza A virus
P036	Pseudomonas aeruginosa	Aspergillus
	Aspergillus	Candida
P037
P038	Stenotrophomonas maltophilia	Stenotrophomonas maltophilia
	Enterococcus faecalis
	Haemophilus parainfluenzae
	Candida
	Pneumocystis jirovecii
	CMV
	EBV
P039	Serratia marcescens
P040	Klebsiella pneumoniae	Klebsiella pneumoniae
	Streptococcus pneumoniae
	Candida
	HSV-6A
	SARS-CoV-2
P041	Aspergillus	CMV
	CMV
	EBV
	HSV
P042
P043	Pneumocystis jirovecii	Pseudomonas putida
	Aspergillus
P044	Staphylococcus aureus	Staphylococcus aureus
	Acinetobacter baumannii
	HSV-6A
	EBV
P045	Klebsiella pneumoniae
P046	SARS-CoV-2
	CMV
P047	Haemophilus parainfluenzae
	Tropheryma whipplei
	Streptococcus pneumoniae
P048	Pneumocystis jirovecii
	Streptococcus pneumoniae
	CMV
P049	Aspergillus
	EBV
	CMV
P050	Haemophilus parainfluenzae
	Streptococcus pneumoniae
	Candida
	Human herpesvirus 7
	EBV
	hMPV
P051	Haemophilus influenzae
	Tropheryma whipplei
	Acinetobacter baumannii
	Klebsiella pneumoniae
	CMV
	EBV
P052	CMV	Aspergillus
	Pneumocystis jirovecii
P053	SARS-CoV-2	SARS-CoV-2
P054	Pneumocystis jirovecii
	CMV
	Aspergillus
	Candida
P055	SARS-CoV-2	SARS-CoV-2
	Francisella marcescens
	Streptococcus salivarius
P056	SARS-CoV-2
	Enterococcus faecalis
	CMV
	HPIV-3
P057	Haemophilus parainfluenzae
	Candida
	Aspergillus
	Influenza B virus
P058	Klebsiella pneumoniae	Klebsiella pneumoniae
	Candida	Candida
	HSV-1
P059	Pneumocystis jirovecii
	EBV
	CMV
	HSV-6B
P060	Haemophilus influenzae
	Pseudomonas aeruginosa
	CMV
P061	Pneumocystis jirovecii
P062	Pneumocystis jirovecii	SARS-CoV-2
	Candida	CMV
	CMV
	SARS-CoV-2
P063	Pneumocystis jirovecii
	Stenotrophomonas maltophilia
	Candida
P064	Pneumocystis jirovecii	SARS-CoV-2
	Influenza A virus
	SARS-CoV-2
	EBV
	Staphylococcus epidermidis
	Haemophilus parainfluenzae
P065	Enterococcus faecalis	Aspergillus
	Candida	CMV
	Aspergillus
	EBV
	CMV
	HSV-6
P066	CMV
P067	Streptococcus pneumoniae
	SARS-CoV-2
	CMV
P068	Klebsiella pneumoniae
	Haemophilus influenzae
	Candida
	Pneumocystis jirovecii
	EBV
	CMV
P069	Enterococcus quinquefasciatus
	Nocardia
	Haemophilus influenzae
	Aspergillus
	Human herpesvirus 7
	Human herpesvirus 6B
	EBV
P070	Pneumocystis jirovecii
	CMV
	Candida
P071	Pneumocystis jirovecii
	CMV
P072	EBV
	HSV-1
	Enterococcus faecalis
	CMV
P073	Haemophilus parainfluenzae	Streptococcus pneumoniae
	Streptococcus pneumoniae
P074	Pneumocystis jirovecii
	HSV-5
P075	Pseudomonas aeruginosa	Aspergillus
	Klebsiella pneumoniae
	Aspergillus
	EBV
	CMV
P076	Acinetobacter baumannii	Pseudomonas aeruginosa
	Pseudomonas aeruginosa
	Enterococcus faecalis
	EBV
P077	Streptococcus pneumoniae
P078	Pseudomonas aeruginosa
	Klebsiella pneumoniae
	Escherichia coli
	HSV
	Candida
P079	Pseudomonas aeruginosa	Klebsiella pneumoniae
	Klebsiella pneumoniae
	NTM
	Rhizomucor pusillus
	Candida
	HSV-6B
	CMV
	HSV
P080	Staphylococcus aureus
	Hemophilus
	Enterobacteriaceae
P081
P082	CMV
	Mycoplasma pneumoniae
P083	Staphylococcus aureus
	Klebsiella pneumoniae
	Candida
	EBV
	TTV
	HSV-1
	HSV-7
P084	Staphylococcus aureus
	Streptococcus pneumoniae
	Candida	Candida
	HSV-1
	EBV
P085	Pneumocystis jirovecii	CMV
	CMV
	Haemophilus parahaemolyticus
P086	Haemophilus parahaemolyticus
	Acinetobacter baumannii
	Pseudomonas aeruginosa
	Staphylococcus aureus
	Klebsiella pneumoniae
P087	Candida
	CMV
	EBV
P088	Nocardia
P089	Aspergillus
P090	Staphylococcus epidermidis	Candida
	Klebsiella pneumoniae
P091	Aspergillus	Escherichia coli
P092	Pneumocystis jirovecii
P093	Cryptococcus
P094	Pneumocystis jirovecii	Acinetobacter baumannii
P095	Aspergillus
P096	Pneumocystis jirovecii
P097	Aspergillus	Escherichia coli
P098	Pseudomonas aeruginosa	Pseudomonas aeruginosa
	Pneumocystis jirovecii
P099	Pneumocystis jirovecii
P100	NTM
P101	Pneumocystis jirovecii
P102	Aspergillus
	Cyclovirus
P103	Nocardia	Candida albicans
	Nocardia
	Pneumocystis jirovecii
	HSV-1
P104	Pneumocystis jirovecii
	Cyclovirus
	Human parvovirus B19
	HSV-5
P105	Enterococcus faecalis	Staphylococcus epidermidis
	CMV
P106	Pneumocystis jirovecii
P107	Pneumocystis jirovecii
P108	Pneumocystis jirovecii
P109	Pneumocystis jirovecii
P110	Pneumocystis jirovecii
Abbreviation: CMV, Cytomegalovirus; HPIV-3, Human parainfluenza virus 3; HSV, Herpes Simplex Virus; EBV, Epstein-Barr Virus; TTV, Torque teno virus; hMPV, Human metapneumovirus.

## Sheet: Table S2
Table S2. Detailed Pathogen Profile of mNGS-positive Samples in the Matched Cohort (n=41).
Patient ID	mNGS-Detected Microorganisms	CMT Result
Matched_01	Staphylococcus aureus
	Pneumocystis jirovecii
Matched_02	SARS-CoV-2
	Enterococcus faecalis
	CMV
	HPIV-3
Matched_03	Haemophilus influenzae	Pseudomonas aeruginosa
	Pseudomonas aeruginosa	CMV
	streptococcus constellatus
	Cyclovirus
	CMV
Matched_04
Matched_05	Haemophilus parainfluenzae
	Candida
	Aspergillus
	Influenza B virus
Matched_06	Aspergillus
	Candida
	HSV
Matched_07	EBV	Candida
	HSV
	Pneumocystis jirovecii
	Candida
Matched_08	Pseudomonas aeruginosa	Pseudomonas aeruginosa
	Corynebacterium striatum	Candida
	Klebsiella pneumoniae
Matched_09	Haemophilus parainfluenzae
	Tropheryma whipplei
	Streptococcus pneumoniae
Matched_10	Pseudomonas aeruginosa	Aspergillus
	Aspergillus	Candida
Matched_11	Pneumocystis jirovecii
	CMV
Matched_12	Pneumocystis jirovecii
Matched_13	Klebsiella pneumoniae
	Haemophilus influenzae
	Candida
	Pneumocystis jirovecii
	EBV
	CMV
Matched_14	Staphylococcus aureus
	Klebsiella pneumoniae
	Candida
	EBV
	TTV
	HSV-1
	HSV-7
Matched_15	Haemophilus parainfluenzae	Streptococcus pneumoniae
	Streptococcus pneumoniae
Matched_16	Staphylococcus epidermidis	Candida
	Klebsiella pneumoniae
Matched_17	Haemophilus influenzae
	Pseudomonas aeruginosa
	CMV
Matched_18	Acinetobacter baumannii	Pseudomonas aeruginosa
	Pseudomonas aeruginosa	CMV
	Pneumocystis jirovecii
	Aspergillus
	EBV
	CMV
	influenza A virus
Matched_19	Enterococcus quinquefasciatus
	Nocardia
	Haemophilus influenzae
	Aspergillus
	Human herpesvirus 7
	Human herpesvirus 6B
	EBV
Matched_20	Pneumocystis jirovecii
	CMV
	Aspergillus
	Candida
Matched_21	Haemophilus parainfluenzae
	Streptococcus pneumoniae
	Candida
	Human herpesvirus 7
	EBV
	hMPV
Matched_22	Nocardia
Matched_23	Legionella	Burkholderia cepacia
Matched_24
Matched_25	Pseudofilamentous yeast
	Candida
	Cryptococcus
	Cryptococcus neoformans
	Cyclovirus
	HSV
Matched_26	Klebsiella pneumoniae	Klebsiella pneumoniae
	HSV
	Enterococcus faecalis
	Candida	Candida
Matched_27	Pneumocystis jirovecii
	HSV-5
Matched_28	NTM
Matched_29	Haemophilus influenzae
	Tropheryma whipplei
	Acinetobacter baumannii
	Klebsiella pneumoniae
	CMV
	EBV
Matched_30	Nocardia	Candida albicans
	Nova Nocardia
	Pneumocystis jirovecii
	HSV-1
Matched_31	Pneumocystis jirovecii
	Cyclovirus
	Human parvovirus B19
	HSV-5
Matched_32	Cryptococcus
Matched_33	Staphylococcus aureus	Staphylococcus aureus
	Acinetobacter baumannii
	HSV-6A
	EBV
Matched_34	Aspergillus
Matched_35	Pneumocystis jirovecii
Matched_36	Corynebacterium striatum
	Burkholderia cepacia
	Enterococcus faecalis
	Klebsiella pneumoniae
	Candida
	CMV
Matched_37	Aspergillus	Aspergillus
	Candida
Matched_38	Pneumocystis jirovecii
	Cyclovirus
Matched_39	Staphylococcus aureus
	Streptococcus pneumoniae
	Candida	Candida
	HSV-1
	EBV
Matched_40	Streptococcus angina	Klebsiella pneumoniae
	Klebsiella pneumoniae
	Pseudomonas syringae
Matched_41	Pneumocystis jirovecii
	Stenotrophomonas maltophilia
	Candida
Abbreviation: CMV, Cytomegalovirus; HPIV-3, Human parainfluenza virus 3; HSV, Herpes Simplex Virus; EBV, Epstein-Barr Virus; TTV, Torque teno virus; hMPV, Human metapneumovirus.
